# Supplementary material for: Household food insecurity and health in a high-migration area in rural Honduras
Source: SSM Popul Health. 2021 Aug 3;15:100885. doi: 10.1016/j.ssmph.2021.100885 (PMC8361312; doi:10.1016/j.ssmph.2021.100885)
Supplement: Multimedia component 1 [file mmc1.xml]

<?xml version="1.0" encoding="UTF-8" standalone="no"?><data:data><datasets><author>sanjeev.kumar@yale.edu</author><type>0</type><dataset><value>1</value><reason>The data that has been used is confidential</reason><comments/></dataset></datasets></data:data>
